# Supplementary material for: Uncovering the transcriptomic and epigenomic landscape of nicotinic receptor genes in non-neuronal tissues
Source: BMC Genomics. 2017 Jun 5;18:439. doi: 10.1186/s12864-017-3813-4 (PMC5460472; doi:10.1186/s12864-017-3813-4)
Supplement: Supplementary file 5 — List of genes significantly correlated with CHRNA4 in human liver. (XLSX 123 kb) [file 12864_2017_3813_MOESM5_ESM.xlsx]

## Sheet: Postively correlated to CHRNA4
ENSEMBL_ID	Gene_Symbol	Correlation coefficient	p-value	adjusted p-value
ENSG00000101204.11	CHRNA4	1	0	0
ENSG00000145020.10	AMT	0.633837	1.02141e-14	1.31526e-10
ENSG00000215644.5	GCGR	0.633138	1.11022e-14	1.42952e-10
ENSG00000083807.5	SLC27A5	0.62472	3.13083e-14	4.03094e-10
ENSG00000139540.7	SLC39A5	0.624061	3.39728e-14	4.37366e-10
ENSG00000109758.4	HGFAC	0.621772	4.4853e-14	5.77393e-10
ENSG00000115718.13	PROC	0.619929	5.57332e-14	7.17398e-10
ENSG00000272556.1	RP11-638I8.1	0.617475	7.4607e-14	9.60267e-10
ENSG00000272645.1	RP11-504P24.8	0.614858	1.01696e-13	1.30883e-09
ENSG00000009694.9	TENM1	0.614766	1.02585e-13	1.32016e-09
ENSG00000135447.12	PPP1R1A	0.61429	1.0858e-13	1.39721e-09
ENSG00000009950.11	MLXIPL	0.609598	1.87184e-13	2.40849e-09
ENSG00000213398.3	LCAT	0.606498	2.66898e-13	3.4339e-09
ENSG00000255435.2	RP11-770J1.3	0.605253	3.07532e-13	3.9564e-09
ENSG00000160282.9	FTCD	0.605101	3.12861e-13	4.02464e-09
ENSG00000142082.10	SIRT3	0.602815	4.05009e-13	5.20964e-09
ENSG00000104883.3	PEX11G	0.60156	4.66072e-13	5.99461e-09
ENSG00000166432.10	ZMAT1	0.599917	5.59774e-13	7.19926e-09
ENSG00000187889.8	C1orf168	0.599621	5.78648e-13	7.44142e-09
ENSG00000244119.1	PDCL3P4	0.599075	6.14619e-13	7.90339e-09
ENSG00000172425.6	TTC36	0.597468	7.34302e-13	9.44165e-09
ENSG00000115290.5	GRB14	0.596792	7.90923e-13	1.01689e-08
ENSG00000197272.2	IL27	0.591563	1.39933e-12	1.79897e-08
ENSG00000273142.1	RP11-458F8.4	0.591177	1.45883e-12	1.87533e-08
ENSG00000153291.11	SLC25A27	0.59005	1.64713e-12	2.11722e-08
ENSG00000272129.1	RP11-250B2.6	0.589477	1.75171e-12	2.25147e-08
ENSG00000005379.11	BZRAP1	0.589036	1.83653e-12	2.36031e-08
ENSG00000110723.7	EXPH5	0.5876	2.14118e-12	2.75163e-08
ENSG00000203403.2	AC020907.2	0.58724	2.22489e-12	2.85898e-08
ENSG00000242797.2	GLYCTK-AS1	0.586908	2.30482e-12	2.96147e-08
ENSG00000100024.10	UPB1	0.586582	2.38609e-12	3.06565e-08
ENSG00000174428.12	GTF2IRD2B	0.586215	2.48113e-12	3.1875e-08
ENSG00000168237.13	GLYCTK	0.580517	4.51594e-12	5.80118e-08
ENSG00000162882.10	HAAO	0.578979	5.29754e-12	6.80469e-08
ENSG00000147576.11	ADHFE1	0.578399	5.62528e-12	7.22511e-08
ENSG00000251165.1	F11-AS1	0.578134	5.78115e-12	7.42474e-08
ENSG00000087076.4	HSD17B14	0.578014	5.8531e-12	7.51655e-08
ENSG00000125520.9	SLC2A4RG	0.575682	7.43916e-12	9.55263e-08
ENSG00000176209.7	SMIM19	0.5746	8.30913e-12	1.06689e-07
ENSG00000258301.2	RP11-488C13.5	0.574006	8.82805e-12	1.13343e-07
ENSG00000162755.9	KLHDC9	0.573116	9.66383e-12	1.24055e-07
ENSG00000148985.15	PGAP2	0.572466	1.03222e-11	1.32496e-07
ENSG00000168913.6	ENHO	0.572031	1.07865e-11	1.38445e-07
ENSG00000213366.8	GSTM2	0.570772	1.22484e-11	1.57196e-07
ENSG00000130653.11	PNPLA7	0.57029	1.2857e-11	1.64995e-07
ENSG00000272345.1	RP1-30M3.5	0.570132	1.30629e-11	1.67623e-07
ENSG00000266964.1	FXYD1	0.569533	1.38729e-11	1.78003e-07
ENSG00000151552.7	QDPR	0.569483	1.39415e-11	1.7887e-07
ENSG00000213071.6	LPAL2	0.569337	1.41478e-11	1.81502e-07
ENSG00000239775.1	AC017116.11	0.566676	1.84499e-11	2.36675e-07
ENSG00000169885.5	CALML6	0.566448	1.88736e-11	2.42091e-07
ENSG00000264016.2	CTC-297N7.9	0.564885	2.20319e-11	2.82582e-07
ENSG00000102796.6	DHRS12	0.564485	2.29186e-11	2.9393e-07
ENSG00000146776.10	ATXN7L1	0.564003	2.40341e-11	3.08189e-07
ENSG00000221857.3	CTD-2527I21.4	0.563998	2.40443e-11	3.08296e-07
ENSG00000260317.1	RP11-48B3.4	0.563979	2.40901e-11	3.08859e-07
ENSG00000080709.10	KCNN2	0.563875	2.43392e-11	3.12029e-07
ENSG00000164074.10	C4orf29	0.562831	2.69658e-11	3.45647e-07
ENSG00000197594.7	ENPP1	0.562534	2.77636e-11	3.55846e-07
ENSG00000092529.18	CAPN3	0.561814	2.97913e-11	3.81805e-07
ENSG00000256185.1	RP11-612B6.2	0.561362	3.11349e-11	3.98993e-07
ENSG00000008382.11	MPND	0.559429	3.75775e-11	4.8148e-07
ENSG00000228170.1	RP1-40E16.11	0.5592	3.84217e-11	4.92259e-07
ENSG00000163354.10	DCST2	0.559032	3.90492e-11	5.00259e-07
ENSG00000109576.9	AADAT	0.557271	4.62896e-11	5.9297e-07
ENSG00000144395.13	CCDC150	0.557025	4.73979e-11	6.07119e-07
ENSG00000158571.6	PFKFB1	0.555073	5.71532e-11	7.31961e-07
ENSG00000163702.14	IL17RC	0.554149	6.24232e-11	7.99266e-07
ENSG00000196275.9	GTF2IRD2	0.552035	7.62985e-11	9.76774e-07
ENSG00000178803.6	ADORA2A-AS1	0.552006	7.65095e-11	9.79398e-07
ENSG00000250799.5	PRODH2	0.551295	8.18208e-11	1.04731e-06
ENSG00000178026.8	FAM211B	0.551099	8.33489e-11	1.06678e-06
ENSG00000230729.1	RP11-296L22.8	0.551073	8.35532e-11	1.06931e-06
ENSG00000139547.6	RDH16	0.550919	8.47806e-11	1.08494e-06
ENSG00000141293.11	SKAP1	0.550808	8.5667e-11	1.0962e-06
ENSG00000025434.14	NR1H3	0.550733	8.62768e-11	1.10391e-06
ENSG00000162881.5	OXER1	0.550407	8.89619e-11	1.13818e-06
ENSG00000063127.11	SLC6A16	0.550227	9.04858e-11	1.15759e-06
ENSG00000197776.3	KLHDC1	0.550132	9.12941e-11	1.16783e-06
ENSG00000100116.12	GCAT	0.549787	9.43068e-11	1.20628e-06
ENSG00000007255.6	TRAPPC6A	0.549302	9.86997e-11	1.26237e-06
ENSG00000121310.12	ECHDC2	0.54919	9.97344e-11	1.2755e-06
ENSG00000162032.11	SPSB3	0.548127	1.10167e-10	1.4087e-06
ENSG00000258461.1	RP11-164J13.1	0.547957	1.1193e-10	1.43114e-06
ENSG00000143442.17	POGZ	0.547345	1.18509e-10	1.51502e-06
ENSG00000187045.12	TMPRSS6	0.547184	1.20293e-10	1.5377e-06
ENSG00000167543.11	TP53I13	0.546912	1.23386e-10	1.57712e-06
ENSG00000118096.3	IFT46	0.5467	1.25833e-10	1.60827e-06
ENSG00000204311.7	DFNB59	0.54619	1.31946e-10	1.68614e-06
ENSG00000232283.1	RP11-240L7.4	0.545524	1.4034e-10	1.79327e-06
ENSG00000226450.2	CYP2D8P1	0.545099	1.45972e-10	1.86509e-06
ENSG00000168306.8	ACOX2	0.544836	1.49568e-10	1.91088e-06
ENSG00000158457.4	TSPAN33	0.544627	1.52485e-10	1.94799e-06
ENSG00000269318.1	AC007292.3	0.544087	1.60278e-10	2.04739e-06
ENSG00000058404.15	CAMK2B	0.543724	1.65715e-10	2.11667e-06
ENSG00000099769.5	IGFALS	0.543559	1.68259e-10	2.149e-06
ENSG00000271895.1	RP4-635E18.8	0.542908	1.78626e-10	2.28124e-06
ENSG00000172482.4	AGXT	0.542907	1.78654e-10	2.28141e-06
ENSG00000117791.11	2016-03-02	0.542668	1.82608e-10	2.33172e-06
ENSG00000249173.1	RP11-701P16.4	0.542233	1.9004e-10	2.42643e-06
ENSG00000181392.10	SYNE4	0.541254	2.07843e-10	2.65332e-06
ENSG00000139597.12	N4BP2L1	0.540985	2.13013e-10	2.71911e-06
ENSG00000179636.10	TPPP2	0.540329	2.26129e-10	2.88586e-06
ENSG00000205436.3	EXOC3L4	0.540115	2.30581e-10	2.94244e-06
ENSG00000108381.6	ASPA	0.539165	2.51364e-10	3.20741e-06
ENSG00000105519.8	CAPS	0.538997	2.55216e-10	3.2563e-06
ENSG00000139631.14	CSAD	0.538801	2.59789e-10	3.31438e-06
ENSG00000067445.16	TRO	0.537763	2.85355e-10	3.63999e-06
ENSG00000099365.5	STX1B	0.537496	2.92304e-10	3.72804e-06
ENSG00000161267.7	BDH1	0.53724	2.99143e-10	3.81498e-06
ENSG00000240685.1	RP11-286H14.6	0.536365	3.23647e-10	4.12683e-06
ENSG00000204710.2	SPDYC	0.536068	3.32393e-10	4.23801e-06
ENSG00000171766.11	GATM	0.535341	3.548e-10	4.52334e-06
ENSG00000165923.11	AGBL2	0.535238	3.5807e-10	4.56468e-06
ENSG00000188338.10	SLC38A3	0.534965	3.66945e-10	4.67708e-06
ENSG00000140398.9	NEIL1	0.534933	3.67992e-10	4.69006e-06
ENSG00000198515.9	CNGA1	0.534905	3.68892e-10	4.70117e-06
ENSG00000259976.1	RP11-553L6.5	0.534394	3.86148e-10	4.92068e-06
ENSG00000271452.1	RP11-342K6.2	0.533724	4.09935e-10	5.22298e-06
ENSG00000144331.14	ZNF385B	0.532763	4.46489e-10	5.68737e-06
ENSG00000250056.1	LINC01018	0.53231	4.64812e-10	5.91985e-06
ENSG00000204219.5	TCEA3	0.532014	4.77185e-10	6.07696e-06
ENSG00000137274.8	BPHL	0.531784	4.86993e-10	6.20089e-06
ENSG00000254231.1	CTD-2284J15.1	0.531714	4.90038e-10	6.23917e-06
ENSG00000262484.1	CTC-360G5.1	0.530984	5.22707e-10	6.65458e-06
ENSG00000102048.11	ASB9	0.530957	5.23954e-10	6.66993e-06
ENSG00000091831.17	ESR1	0.530795	5.31471e-10	6.76509e-06
ENSG00000186115.8	CYP4F2	0.530572	5.4204e-10	6.89909e-06
ENSG00000075826.12	SEC31B	0.53048	5.46469e-10	6.95491e-06
ENSG00000161558.6	TMEM143	0.530287	5.55815e-10	7.07274e-06
ENSG00000156042.13	TTC18	0.529937	5.73209e-10	7.29351e-06
ENSG00000263400.2	CTC-297N7.5	0.529701	5.85276e-10	7.44646e-06
ENSG00000214313.4	AZGP1P1	0.529677	5.8647e-10	7.46107e-06
ENSG00000157379.9	DHRS1	0.529617	5.8962e-10	7.50055e-06
ENSG00000170430.9	MGMT	0.529042	6.20124e-10	7.88736e-06
ENSG00000186377.6	CYP4X1	0.529004	6.22206e-10	7.9126e-06
ENSG00000107957.12	SH3PXD2A	0.528809	6.32954e-10	8.04864e-06
ENSG00000250506.2	CDK3	0.528757	6.35817e-10	8.08441e-06
ENSG00000022976.11	ZNF839	0.528154	6.70336e-10	8.52198e-06
ENSG00000135929.4	CYP27A1	0.528031	6.77575e-10	8.61333e-06
ENSG00000273151.1	RP11-449P15.2	0.527595	7.03862e-10	8.94679e-06
ENSG00000240801.1	AC132217.4	0.527287	7.23047e-10	9.18992e-06
ENSG00000233967.2	RP11-250B2.3	0.527053	7.37989e-10	9.37836e-06
ENSG00000128602.5	SMO	0.526982	7.42517e-10	9.43516e-06
ENSG00000148935.6	GAS2	0.526933	7.45691e-10	9.47475e-06
ENSG00000089692.4	LAG3	0.526591	7.68276e-10	9.76095e-06
ENSG00000103091.10	WDR59	0.525655	8.33343e-10	1.0586e-05
ENSG00000108187.11	PBLD	0.5252	8.66919e-10	1.10116e-05
ENSG00000145439.7	CBR4	0.524094	9.53934e-10	1.2115e-05
ENSG00000152154.6	TMEM178A	0.523955	9.65477e-10	1.22606e-05
ENSG00000143257.7	NR1I3	0.523739	9.8363e-10	1.24901e-05
ENSG00000196177.8	ACADSB	0.523557	9.99142e-10	1.26861e-05
ENSG00000149582.11	TMEM25	0.523216	1.02894e-09	1.30634e-05
ENSG00000169738.3	DCXR	0.523148	1.03502e-09	1.31396e-05
ENSG00000197444.5	OGDHL	0.52307	1.04194e-09	1.32263e-05
ENSG00000262995.1	CTD-2194A8.2	0.522709	1.07487e-09	1.36422e-05
ENSG00000237338.1	FTCD-AS1	0.522653	1.08001e-09	1.37064e-05
ENSG00000267571.1	AC104532.4	0.522516	1.09277e-09	1.38673e-05
ENSG00000229873.1	OGFR-AS1	0.522309	1.11238e-09	1.4115e-05
ENSG00000164344.11	KLKB1	0.52222	1.12094e-09	1.42224e-05
ENSG00000073605.14	GSDMB	0.521213	1.22195e-09	1.55016e-05
ENSG00000148803.7	FUOM	0.521171	1.22632e-09	1.55559e-05
ENSG00000186204.10	CYP4F12	0.520559	1.29222e-09	1.63906e-05
ENSG00000091262.10	ABCC6	0.520518	1.29667e-09	1.64457e-05
ENSG00000109184.10	DCUN1D4	0.520423	1.30731e-09	1.65793e-05
ENSG00000257621.3	RP11-349A22.5	0.520107	1.34301e-09	1.70307e-05
ENSG00000162599.11	NFIA	0.519925	1.36397e-09	1.72951e-05
ENSG00000111271.10	ACAD10	0.519715	1.38862e-09	1.76063e-05
ENSG00000112294.8	ALDH5A1	0.519568	1.40606e-09	1.7826e-05
ENSG00000047346.8	FAM214A	0.519075	1.46626e-09	1.85863e-05
ENSG00000184925.7	LCN12	0.518398	1.55295e-09	1.96805e-05
ENSG00000196236.8	XPNPEP3	0.518249	1.57271e-09	1.99278e-05
ENSG00000124523.10	SIRT5	0.518113	1.59093e-09	2.01571e-05
ENSG00000148057.11	IDNK	0.517731	1.64313e-09	2.08168e-05
ENSG00000133731.5	IMPA1	0.517423	1.68657e-09	2.13655e-05
ENSG00000106258.9	CYP3A5	0.517222	1.71537e-09	2.17269e-05
ENSG00000180902.12	D2HGDH	0.517066	1.73816e-09	2.20138e-05
ENSG00000253982.1	CTD-2336O2.1	0.517027	1.74383e-09	2.20839e-05
ENSG00000205885.3	C1RL-AS1	0.516549	1.81556e-09	2.2985e-05
ENSG00000272505.1	RP11-981G7.6	0.515855	1.92479e-09	2.4364e-05
ENSG00000142494.9	SLC47A1	0.515835	1.92797e-09	2.44023e-05
ENSG00000183549.6	ACSM5	0.515684	1.95261e-09	2.47123e-05
ENSG00000090905.13	TNRC6A	0.515566	1.97205e-09	2.49562e-05
ENSG00000083123.10	BCKDHB	0.515143	2.0434e-09	2.58572e-05
ENSG00000178075.15	GRAMD1C	0.514713	2.11839e-09	2.68019e-05
ENSG00000161551.8	ZNF577	0.514285	2.19567e-09	2.77752e-05
ENSG00000243230.1	RP11-286H14.8	0.513776	2.29094e-09	2.89781e-05
ENSG00000149260.10	CAPN5	0.513768	2.29265e-09	2.89974e-05
ENSG00000255545.3	RP11-627G23.1	0.513536	2.33741e-09	2.95589e-05
ENSG00000135945.5	REV1	0.513507	2.34307e-09	2.96281e-05
ENSG00000010379.11	SLC6A13	0.513261	2.39163e-09	3.02398e-05
ENSG00000121210.11	KIAA0922	0.513219	2.4e-09	3.03431e-05
ENSG00000088926.9	F11	0.513041	2.43584e-09	3.0794e-05
ENSG00000204653.5	ASPDH	0.512979	2.44846e-09	3.0951e-05
ENSG00000154655.10	L3MBTL4	0.512612	2.5244e-09	3.19085e-05
ENSG00000259065.1	RP5-1021I20.1	0.512456	2.55736e-09	3.23224e-05
ENSG00000100105.13	PATZ1	0.511952	2.6667e-09	3.37017e-05
ENSG00000223991.1	AC104809.2	0.511845	2.69051e-09	3.4e-05
ENSG00000206549.8	PRSS50	0.511678	2.72814e-09	3.44728e-05
ENSG00000011258.11	MBTD1	0.511391	2.7938e-09	3.52969e-05
ENSG00000007933.8	FMO3	0.511233	2.8307e-09	3.57602e-05
ENSG00000273394.1	RP11-255E6.6	0.511182	2.84245e-09	3.59059e-05
ENSG00000228404.1	AP001468.58	0.510936	2.90102e-09	3.66398e-05
ENSG00000170271.6	FAXDC2	0.51058	2.98778e-09	3.77296e-05
ENSG00000131187.5	F12	0.510578	2.98827e-09	3.77329e-05
ENSG00000213533.7	TMEM110	0.510565	2.99145e-09	3.777e-05
ENSG00000188163.6	FAM166A	0.510324	3.05157e-09	3.8523e-05
ENSG00000180767.5	CHST13	0.510201	3.08266e-09	3.89124e-05
ENSG00000139194.3	RBP5	0.510167	3.09131e-09	3.90185e-05
ENSG00000273350.1	RP4-539M6.20	0.510166	3.0916e-09	3.90191e-05
ENSG00000065054.9	SLC9A3R2	0.510061	3.11865e-09	3.93574e-05
ENSG00000174992.6	ZG16	0.510058	3.11939e-09	3.93635e-05
ENSG00000103154.5	NECAB2	0.510002	3.13379e-09	3.95421e-05
ENSG00000117480.11	FAAH	0.509988	3.13729e-09	3.958e-05
ENSG00000143199.13	ADCY10	0.509961	3.14438e-09	3.96664e-05
ENSG00000114200.5	BCHE	0.509961	3.14445e-09	3.96664e-05
ENSG00000225756.1	DBH-AS1	0.509148	3.36217e-09	4.24071e-05
ENSG00000169085.7	C8orf46	0.509004	3.40214e-09	4.29078e-05
ENSG00000118418.10	HMGN3	0.508968	3.4124e-09	4.30338e-05
ENSG00000173406.11	DAB1	0.508668	3.49738e-09	4.41019e-05
ENSG00000130208.5	APOC1	0.508402	3.57459e-09	4.50684e-05
ENSG00000160867.10	FGFR4	0.508176	3.64174e-09	4.59114e-05
ENSG00000237949.1	LINC00844	0.508155	3.64798e-09	4.59864e-05
ENSG00000135469.9	COQ10A	0.508082	3.66969e-09	4.62564e-05
ENSG00000132744.3	ACY3	0.508031	3.68526e-09	4.6449e-05
ENSG00000118271.5	TTR	0.507916	3.72001e-09	4.68833e-05
ENSG00000265511.1	RP11-524F11.1	0.507526	3.84068e-09	4.84003e-05
ENSG00000099840.9	IZUMO4	0.507275	3.92031e-09	4.93998e-05
ENSG00000128928.4	IVD	0.507264	3.9239e-09	4.94412e-05
ENSG00000214765.4	SEPT7P2	0.507066	3.98787e-09	5.02432e-05
ENSG00000130948.5	HSD17B3	0.507048	3.99375e-09	5.03133e-05
ENSG00000136457.5	CHAD	0.506888	4.04641e-09	5.09727e-05
ENSG00000204682.5	CASC10	0.506781	4.08179e-09	5.14143e-05
ENSG00000041880.10	PARP3	0.506775	4.08388e-09	5.14364e-05
ENSG00000151365.2	THRSP	0.50656	4.15606e-09	5.23372e-05
ENSG00000273271.1	AP000254.8	0.506556	4.15763e-09	5.23529e-05
ENSG00000114021.7	NIT2	0.506464	4.189e-09	5.27437e-05
ENSG00000154258.12	ABCA9	0.506224	4.27158e-09	5.37792e-05
ENSG00000090512.7	FETUB	0.505621	4.48671e-09	5.64831e-05
ENSG00000118242.11	MREG	0.505409	4.56478e-09	5.74569e-05
ENSG00000187758.3	ADH1A	0.505352	4.58575e-09	5.77163e-05
ENSG00000159335.11	PTMS	0.504896	4.75884e-09	5.98805e-05
ENSG00000249096.2	RP11-290F5.1	0.504539	4.89852e-09	6.16283e-05
ENSG00000166780.6	C16orf45	0.504289	4.99892e-09	6.28865e-05
ENSG00000179406.6	LINC00174	0.504072	5.08747e-09	6.39902e-05
ENSG00000162572.15	SCNN1D	0.503843	5.18241e-09	6.51792e-05
ENSG00000166922.4	SCG5	0.503675	5.2535e-09	6.6068e-05
ENSG00000141338.9	ABCA8	0.503455	5.34787e-09	6.72495e-05
ENSG00000197580.7	BCO2	0.503354	5.39134e-09	6.77907e-05
ENSG00000063854.8	HAGH	0.503353	5.3917e-09	6.77907e-05
ENSG00000184381.14	PLA2G6	0.502184	5.92473e-09	7.44679e-05
ENSG00000243955.1	GSTA1	0.502174	5.92946e-09	7.45214e-05
ENSG00000166669.9	ATF7IP2	0.5021	5.96497e-09	7.49618e-05
ENSG00000233205.1	AC108479.2	0.501931	6.04613e-09	7.59696e-05
ENSG00000253764.1	RP11-439C15.4	0.501815	6.10297e-09	7.66778e-05
ENSG00000228798.1	AP000473.5	0.501805	6.10771e-09	7.67311e-05
ENSG00000149289.6	ZC3H12C	0.501777	6.12174e-09	7.69013e-05
ENSG00000185664.10	PMEL	0.501213	6.4049e-09	8.04392e-05
ENSG00000157103.6	SLC6A1	0.501055	6.48658e-09	8.14585e-05
ENSG00000225968.4	ELFN1	0.500711	6.66827e-09	8.37334e-05
ENSG00000049319.2	SRD5A2	0.500691	6.67877e-09	8.38587e-05
ENSG00000248124.3	RRN3P1	0.500659	6.69582e-09	8.4066e-05
ENSG00000130988.8	RGN	0.500534	6.76321e-09	8.49053e-05
ENSG00000115109.9	EPB41L5	0.500303	6.88934e-09	8.64818e-05
ENSG00000236266.1	RP3-467L1.4	0.500101	7.00126e-09	8.78798e-05
ENSG00000162148.6	PPP1R32	0.49976	7.19456e-09	9.02989e-05
ENSG00000167780.7	SOAT2	0.499669	7.24712e-09	9.09441e-05
ENSG00000158125.5	XDH	0.499618	7.27649e-09	9.12982e-05
ENSG00000112964.9	GHR	0.499159	7.54779e-09	9.46795e-05
ENSG00000188811.8	NHLRC3	0.498967	7.66438e-09	9.61343e-05
ENSG00000205702.6	CYP2D7P1	0.498945	7.67786e-09	9.62957e-05
ENSG00000065057.3	NTHL1	0.498886	7.71386e-09	9.67395e-05
ENSG00000185522.4	C11orf35	0.498611	7.8844e-09	9.88704e-05
ENSG00000161395.8	PGAP3	0.498371	8.0363e-09	0.000100767
ENSG00000198099.4	ADH4	0.498223	8.13156e-09	0.000101953
ENSG00000162694.9	EXTL2	0.497804	8.40631e-09	0.000105382
ENSG00000182796.8	TMEM198B	0.496841	9.07253e-09	0.000113724
ENSG00000178295.10	GEN1	0.49643	9.37214e-09	0.00011747
ENSG00000078487.13	ZCWPW1	0.496416	9.38256e-09	0.000117592
ENSG00000204444.6	APOM	0.496334	9.44362e-09	0.000118347
ENSG00000227242.2	NBPF13P	0.496221	9.52826e-09	0.000119399
ENSG00000137070.13	IL11RA	0.495992	9.70146e-09	0.00012155
ENSG00000272341.1	RP1-151F17.2	0.49599	9.7033e-09	0.000121563
ENSG00000140263.9	SORD	0.495858	9.80495e-09	0.000122827
ENSG00000260645.1	RP11-250B2.5	0.495468	1.01104e-08	0.000126623
ENSG00000132837.10	DMGDH	0.495275	1.02655e-08	0.000128544
ENSG00000231609.1	AC009501.4	0.495132	1.03811e-08	0.000129982
ENSG00000113240.8	CLK4	0.494827	1.0633e-08	0.000133125
ENSG00000109511.6	ANXA10	0.494676	1.07602e-08	0.000134707
ENSG00000136709.7	WDR33	0.494556	1.08617e-08	0.000135966
ENSG00000140505.6	CYP1A2	0.494512	1.09e-08	0.000136435
ENSG00000234793.1	AC114730.7	0.494317	1.10678e-08	0.000138513
ENSG00000100003.13	SEC14L2	0.493923	1.14144e-08	0.000142816
ENSG00000149532.11	CPSF7	0.493865	1.14667e-08	0.00014346
ENSG00000120798.12	NR2C1	0.493852	1.14787e-08	0.000143598
ENSG00000111275.8	ALDH2	0.493003	1.22666e-08	0.000153393
ENSG00000141642.4	ELAC1	0.492727	1.2534e-08	0.000156713
ENSG00000100941.4	PNN	0.492637	1.26223e-08	0.000157804
ENSG00000168487.13	BMP1	0.492586	1.2672e-08	0.000158412
ENSG00000164742.10	ADCY1	0.492317	1.29412e-08	0.000161765
ENSG00000206990.1	Y_RNA	0.492114	1.31468e-08	0.000164309
ENSG00000256340.4	ABCC6P1	0.491981	1.3284e-08	0.00016601
ENSG00000270189.1	RP11-258C19.7	0.491922	1.33455e-08	0.000166765
ENSG00000186088.11	GSAP	0.491852	1.34177e-08	0.000167654
ENSG00000162460.6	TMEM82	0.491797	1.34752e-08	0.000168359
ENSG00000122787.10	AKR1D1	0.491747	1.35285e-08	0.000169012
ENSG00000106733.16	NMRK1	0.491729	1.35473e-08	0.000169233
ENSG00000170509.7	HSD17B13	0.491708	1.35689e-08	0.000169489
ENSG00000067836.8	ROGDI	0.491162	1.4157e-08	0.000176821
ENSG00000234456.3	MAGI2-AS3	0.491155	1.41646e-08	0.000176902
ENSG00000155849.11	ELMO1	0.491091	1.42357e-08	0.000177775
ENSG00000106404.9	CLDN15	0.490853	1.45011e-08	0.00018106
ENSG00000176225.8	RTTN	0.490624	1.47606e-08	0.000184272
ENSG00000143994.9	ABHD1	0.490577	1.48146e-08	0.000184931
ENSG00000104870.8	FCGRT	0.490551	1.48449e-08	0.000185294
ENSG00000244560.2	RP4-800G7.2	0.49052	1.48802e-08	0.00018572
ENSG00000057593.9	F7	0.490503	1.49003e-08	0.000185955
ENSG00000154957.9	ZNF18	0.490164	1.52964e-08	0.000190853
ENSG00000240038.2	AMY2B	0.489988	1.55057e-08	0.000193449
ENSG00000258199.1	RP11-977G19.5	0.489532	1.60624e-08	0.000200363
ENSG00000106823.8	ECM2	0.488929	1.68271e-08	0.000209767
ENSG00000241935.4	HOGA1	0.488756	1.7053e-08	0.000212532
ENSG00000105784.11	RUNDC3B	0.488668	1.71696e-08	0.00021395
ENSG00000169231.9	THBS3	0.488243	1.77397e-08	0.000221019
ENSG00000047634.10	SCML1	0.48815	1.78677e-08	0.000222578
ENSG00000245958.2	RP11-33B1.1	0.487929	1.81743e-08	0.000226379
ENSG00000156398.8	SFXN2	0.48791	1.82007e-08	0.000226671
ENSG00000272689.1	RP4-539M6.21	0.487628	1.85986e-08	0.000231609
ENSG00000105516.6	DBP	0.487567	1.86863e-08	0.000232682
ENSG00000165841.5	CYP2C19	0.487284	1.90963e-08	0.000237768
ENSG00000133943.16	C14orf159	0.487211	1.92034e-08	0.000239082
ENSG00000186529.10	CYP4F3	0.487091	1.93814e-08	0.000241279
ENSG00000235169.3	SMIM1	0.487014	1.94953e-08	0.000242678
ENSG00000149809.10	TM7SF2	0.486908	1.96542e-08	0.000244636
ENSG00000169696.11	ASPSCR1	0.486788	1.98367e-08	0.000246888
ENSG00000119547.5	ONECUT2	0.486518	2.02507e-08	0.00025198
ENSG00000163386.16	NBPF10	0.486363	2.04913e-08	0.000254953
ENSG00000236017.3	ASMTL-AS1	0.486357	2.05007e-08	0.000255049
ENSG00000183401.7	CCDC159	0.48628	2.06222e-08	0.00025652
ENSG00000272402.1	RP1-30M3.6	0.485677	2.15933e-08	0.000268512
ENSG00000237907.1	RP5-1013A22.2	0.485618	2.16908e-08	0.000269703
ENSG00000159261.6	CLDN14	0.485541	2.18186e-08	0.000271271
ENSG00000160200.13	CBS	0.485333	2.21676e-08	0.000275565
ENSG00000152382.5	TADA1	0.485274	2.22675e-08	0.000276786
ENSG00000136883.8	KIF12	0.485118	2.25337e-08	0.000280071
ENSG00000076321.6	KLHL20	0.48494	2.28418e-08	0.000283878
ENSG00000166479.5	TMX3	0.484572	2.34905e-08	0.000291917
ENSG00000132541.6	HRSP12	0.484317	2.39501e-08	0.000297604
ENSG00000143434.11	SEMA6C	0.484165	2.42277e-08	0.000301029
ENSG00000197723.3	HSPB9	0.484128	2.4295e-08	0.000301816
ENSG00000123179.9	EBPL	0.483911	2.46987e-08	0.000306808
ENSG00000204228.3	HSD17B8	0.483801	2.49066e-08	0.000309365
ENSG00000167964.8	RAB26	0.483663	2.51689e-08	0.000312598
ENSG00000271576.1	RP11-486G15.2	0.483504	2.54731e-08	0.000316351
ENSG00000176428.5	VPS37D	0.48337	2.57335e-08	0.000319533
ENSG00000059769.15	DNAJC25	0.483183	2.61005e-08	0.000324064
ENSG00000174080.6	CTSF	0.483135	2.61952e-08	0.000325213
ENSG00000130023.11	ERMARD	0.482293	2.79168e-08	0.000346503
ENSG00000137642.8	SORL1	0.482105	2.83153e-08	0.000351393
ENSG00000268751.1	SCGB1B2P	0.481262	3.01717e-08	0.00037425
ENSG00000117305.10	HMGCL	0.481247	3.02047e-08	0.000374629
ENSG00000184517.7	ZFP1	0.481203	3.03046e-08	0.000375808
ENSG00000197070.9	ARRDC1	0.481079	3.05902e-08	0.000379288
ENSG00000198520.6	C1orf228	0.480722	3.14211e-08	0.000389496
ENSG00000187953.6	PMS2CL	0.480216	3.26361e-08	0.000404492
ENSG00000130005.7	GAMT	0.480123	3.28644e-08	0.000407255
ENSG00000130584.6	ZBTB46	0.4801	3.29212e-08	0.000407927
ENSG00000215481.4	BCRP3	0.479952	3.32901e-08	0.00041243
ENSG00000134240.7	HMGCS2	0.479633	3.40942e-08	0.000422358
ENSG00000185267.5	CDNF	0.479481	3.44825e-08	0.0004271
ENSG00000173992.4	CCS	0.47927	3.50308e-08	0.000433857
ENSG00000232710.1	RP4-669P10.16	0.479136	3.53834e-08	0.000438189
ENSG00000065029.10	ZNF76	0.479128	3.54049e-08	0.000438419
ENSG00000106633.11	GCK	0.478699	3.65583e-08	0.000452628
ENSG00000197165.6	SULT1A2	0.478567	3.692e-08	0.00045707
ENSG00000155970.7	MICU3	0.478552	3.6961e-08	0.00045754
ENSG00000260837.1	RP11-434B12.1	0.478449	3.72466e-08	0.000461038
ENSG00000187630.10	DHRS4L2	0.47842	3.73256e-08	0.000461941
ENSG00000164237.4	CMBL	0.478246	3.78145e-08	0.000467841
ENSG00000115257.11	PCSK4	0.478208	3.79205e-08	0.000469114
ENSG00000163293.7	NIPAL1	0.477995	3.85277e-08	0.00047651
ENSG00000120915.9	EPHX2	0.477949	3.86588e-08	0.000478093
ENSG00000104852.10	SNRNP70	0.477937	3.86944e-08	0.000478495
ENSG00000160868.10	CYP3A4	0.477707	3.93604e-08	0.000486652
ENSG00000213780.6	GTF2H4	0.477688	3.94164e-08	0.000487266
ENSG00000230306.1	BANF1P2	0.477585	3.97208e-08	0.000490949
ENSG00000107736.15	CDH23	0.477497	3.99815e-08	0.000494131
ENSG00000100577.14	GSTZ1	0.477371	4.03585e-08	0.00049867
ENSG00000085465.11	OVGP1	0.477303	4.05608e-08	0.000501129
ENSG00000100814.13	CCNB1IP1	0.477212	4.08374e-08	0.000504505
ENSG00000260284.1	TPSP2	0.47705	4.13305e-08	0.000510555
ENSG00000117360.8	PRPF3	0.477003	4.14766e-08	0.000512319
ENSG00000160226.11	C21orf2	0.476379	4.34379e-08	0.000536414
ENSG00000146477.4	SLC22A3	0.476375	4.34502e-08	0.000536523
ENSG00000005436.9	GCFC2	0.47618	4.40837e-08	0.000544169
ENSG00000110245.7	APOC3	0.476071	4.44397e-08	0.000548519
ENSG00000187017.10	ESPN	0.476047	4.45212e-08	0.000549436
ENSG00000256142.1	AL513327.1	0.476008	4.46483e-08	0.00055096
ENSG00000066185.8	ZMYND12	0.475868	4.51129e-08	0.000556648
ENSG00000107745.12	MICU1	0.475851	4.51712e-08	0.000557322
ENSG00000169750.4	RAC3	0.47581	4.53082e-08	0.000558967
ENSG00000233006.2	AC034220.3	0.475753	4.54991e-08	0.000561277
ENSG00000235261.1	NICN1-AS1	0.475618	4.59526e-08	0.00056678
ENSG00000271699.1	SNX29P2	0.475537	4.62302e-08	0.000570111
ENSG00000272520.1	CTD-2044J15.2	0.475293	4.70699e-08	0.000580372
ENSG00000231327.1	AC016700.5	0.475031	4.79882e-08	0.000591647
ENSG00000170540.10	ARL6IP1	0.474201	5.10152e-08	0.00062866
ENSG00000249201.2	CTD-3080P12.3	0.474075	5.14887e-08	0.000634341
ENSG00000270008.1	RP11-298P3.4	0.473982	5.18407e-08	0.000638626
ENSG00000255277.2	ABCC6P2	0.473717	5.28614e-08	0.000651147
ENSG00000241728.1	AP001062.8	0.47354	5.35525e-08	0.000659606
ENSG00000261088.1	RP11-61A14.3	0.473274	5.46087e-08	0.000672397
ENSG00000197775.1	DHRS4-AS1	0.472955	5.59002e-08	0.000688244
ENSG00000226147.1	TUBBP10	0.472635	5.72249e-08	0.000704324
ENSG00000118922.12	KLF12	0.472528	5.7676e-08	0.000709819
ENSG00000134532.11	SOX5	0.472307	5.86152e-08	0.000721201
ENSG00000238105.3	GOLGA2B	0.472072	5.96314e-08	0.000733585
ENSG00000267913.1	AP001055.1	0.471989	5.99927e-08	0.00073797
ENSG00000133466.9	C1QTNF6	0.471787	6.08836e-08	0.000748807
ENSG00000199488.1	RNU1-70P	0.471742	6.10816e-08	0.000751121
ENSG00000159256.8	MORC3	0.471729	6.11395e-08	0.000751772
ENSG00000081377.12	CDC14B	0.471572	6.18435e-08	0.000760366
ENSG00000175003.8	SLC22A1	0.471572	6.18463e-08	0.000760366
ENSG00000115523.12	GNLY	0.471518	6.20909e-08	0.00076316
ENSG00000105251.6	SHD	0.47134	6.29022e-08	0.000772943
ENSG00000181192.7	DHTKD1	0.471143	6.3809e-08	0.000783894
ENSG00000107902.9	LHPP	0.470664	6.60744e-08	0.000811592
ENSG00000113580.10	NR3C1	0.470646	6.6159e-08	0.000812565
ENSG00000149124.6	GLYAT	0.47018	6.84376e-08	0.000840345
ENSG00000168792.4	ABHD15	0.470122	6.87253e-08	0.000843809
ENSG00000169733.7	RFNG	0.470121	6.87329e-08	0.000843833
ENSG00000121671.7	CRY2	0.46995	6.95924e-08	0.000854316
ENSG00000111700.8	SLCO1B3	0.469778	7.04663e-08	0.000864974
ENSG00000144040.8	SFXN5	0.469621	7.12727e-08	0.000874659
ENSG00000204569.5	PPP1R10	0.469548	7.16485e-08	0.000879199
ENSG00000165795.16	NDRG2	0.469393	7.24597e-08	0.00088908
ENSG00000100650.11	SRSF5	0.469344	7.27175e-08	0.00089217
ENSG00000109794.9	FAM149A	0.469319	7.28469e-08	0.000893686
ENSG00000169964.5	TMEM42	0.469224	7.33488e-08	0.00089977
ENSG00000227540.1	RP11-152N13.5	0.469043	7.43199e-08	0.000911237
ENSG00000248144.1	ADH1C	0.468977	7.46753e-08	0.000915519
ENSG00000256720.1	RP11-436I9.6	0.468716	7.60977e-08	0.000932729
ENSG00000241058.1	NSUN6	0.468562	7.69472e-08	0.000943065
ENSG00000032219.14	ARID4A	0.468544	7.7046e-08	0.000944199
ENSG00000125122.10	LRRC29	0.468478	7.74159e-08	0.000948654
ENSG00000260418.1	RP3-406A7.7	0.468244	7.87353e-08	0.000964743
ENSG00000107864.10	CPEB3	0.468215	7.88963e-08	0.000966638
ENSG00000134986.9	NREP	0.468157	7.92281e-08	0.000970624
ENSG00000147647.8	DPYS	0.467726	8.17294e-08	0.0010011
ENSG00000114841.13	DNAH1	0.467561	8.27051e-08	0.00101297
ENSG00000241769.3	LINC00893	0.46756	8.27125e-08	0.00101298
ENSG00000198106.7	SNX29P2	0.467548	8.27872e-08	0.00101373
ENSG00000115392.7	FANCL	0.46711	8.54365e-08	0.00104583
ENSG00000267892.1	CTD-2540F13.2	0.466975	8.62705e-08	0.00105586
ENSG00000103485.13	QPRT	0.466888	8.68083e-08	0.00106227
ENSG00000138109.9	CYP2C9	0.466771	8.7539e-08	0.00107104
ENSG00000165716.5	FAM69B	0.466517	8.91537e-08	0.00109071
ENSG00000240666.1	MME-AS1	0.466444	8.96201e-08	0.00109632
ENSG00000153902.9	LGI4	0.466258	9.08234e-08	0.00111077
ENSG00000273221.1	RP5-1180E21.5	0.466051	9.21829e-08	0.00112721
ENSG00000182109.3	RP11-69E11.4	0.465732	9.43128e-08	0.00115307
ENSG00000127419.12	TMEM175	0.465659	9.48095e-08	0.00115886
ENSG00000196616.8	ADH1B	0.465516	9.57813e-08	0.00117064
ENSG00000176055.9	MBLAC2	0.465485	9.59932e-08	0.00117313
ENSG00000139132.10	FGD4	0.465406	9.65361e-08	0.00117957
ENSG00000254206.1	NPIPB11	0.465319	9.71395e-08	0.00118685
ENSG00000185187.8	SIGIRR	0.465215	9.78659e-08	0.00119553
ENSG00000139428.7	MMAB	0.465072	9.88724e-08	0.00120763
ENSG00000270605.1	RP5-1092A3.4	0.465048	9.90422e-08	0.0012096
ENSG00000117448.9	AKR1A1	0.464718	1.01405e-07	0.00123826
ENSG00000101400.5	SNTA1	0.464692	1.01589e-07	0.0012403
ENSG00000126091.15	ST3GAL3	0.464638	1.01983e-07	0.00124501
ENSG00000151224.8	MAT1A	0.464344	1.04143e-07	0.00127128
ENSG00000172006.7	ZNF554	0.464228	1.05006e-07	0.0012817
ENSG00000170260.4	ZNF212	0.464133	1.05719e-07	0.0012902
ENSG00000164904.11	ALDH7A1	0.463948	1.07121e-07	0.0013072
ENSG00000266954.1	RP11-701H16.4	0.463842	1.07935e-07	0.00131702
ENSG00000128309.12	MPST	0.463727	1.0882e-07	0.00132771
ENSG00000169246.12	NPIPB3	0.463446	1.11019e-07	0.00135421
ENSG00000106415.8	GLCCI1	0.463248	1.12587e-07	0.00137312
ENSG00000235706.3	DICER1-AS1	0.462363	1.19877e-07	0.00146143
ENSG00000235652.3	RP11-545I5.3	0.462214	1.21153e-07	0.00147674
ENSG00000230955.1	RP11-109P14.10	0.462132	1.21856e-07	0.00148506
ENSG00000134909.14	ARHGAP32	0.462015	1.22873e-07	0.0014972
ENSG00000197448.9	GSTK1	0.461857	1.24249e-07	0.00151335
ENSG00000233554.1	RP11-326F20.5	0.461848	1.24331e-07	0.00151423
ENSG00000143793.8	C1orf35	0.461628	1.26275e-07	0.00153766
ENSG00000110274.10	CEP164	0.461311	1.29134e-07	0.00157182
ENSG00000112234.4	FBXL4	0.461202	1.30133e-07	0.00158359
ENSG00000165995.14	CACNB2	0.460983	1.32156e-07	0.00160794
ENSG00000075292.14	ZNF638	0.460881	1.33115e-07	0.00161947
ENSG00000237188.3	RP11-337C18.8	0.460817	1.33712e-07	0.00162661
ENSG00000160712.8	IL6R	0.460807	1.33812e-07	0.00162769
ENSG00000243930.1	RPS12P21	0.460666	1.35143e-07	0.00164347
ENSG00000049246.10	PER3	0.460307	1.38601e-07	0.00168539
ENSG00000147813.11	NAPRT1	0.460252	1.39143e-07	0.00169184
ENSG00000115361.3	ACADL	0.459993	1.41698e-07	0.00172262
ENSG00000148123.10	LPPR1	0.459989	1.41736e-07	0.00172294
ENSG00000110887.3	DAO	0.459935	1.42279e-07	0.0017294
ENSG00000119688.16	ABCD4	0.459892	1.42705e-07	0.00173444
ENSG00000240180.1	RP11-318E3.4	0.459867	1.42964e-07	0.00173744
ENSG00000081913.9	PHLPP1	0.459745	1.44187e-07	0.00175187
ENSG00000101460.8	MAP1LC3A	0.459465	1.47057e-07	0.00178645
ENSG00000253106.1	RP11-158K1.3	0.459318	1.48577e-07	0.00180477
ENSG00000267343.1	CTC-499B15.4	0.459124	1.50613e-07	0.00182934
ENSG00000266527.1	RP11-138P22.1	0.458995	1.51976e-07	0.00184575
ENSG00000188747.4	NOXA1	0.458929	1.52686e-07	0.00185422
ENSG00000164073.5	MFSD8	0.458796	1.54116e-07	0.00187143
ENSG00000013441.11	CLK1	0.458764	1.54454e-07	0.00187522
ENSG00000114779.15	ABHD14B	0.458639	1.55819e-07	0.00189164
ENSG00000132182.7	NUP210	0.458472	1.57641e-07	0.00191345
ENSG00000137449.11	CPEB2	0.458415	1.58275e-07	0.00192099
ENSG00000172748.8	ZNF596	0.458185	1.60843e-07	0.00195199
ENSG00000236901.3	MIR600HG	0.458173	1.60972e-07	0.00195339
ENSG00000225892.3	RP11-384K6.2	0.458001	1.62923e-07	0.00197675
ENSG00000254578.1	CTD-2517M22.16	0.45777	1.65566e-07	0.00200849
ENSG00000204934.6	ATP6V0E2-AS1	0.457646	1.67006e-07	0.00202528
ENSG00000272510.1	RP4-680D5.8	0.457589	1.67681e-07	0.0020333
ENSG00000089220.4	PEBP1	0.457521	1.68478e-07	0.00204279
ENSG00000172057.5	ORMDL3	0.457348	1.70516e-07	0.00206717
ENSG00000255284.1	AP006621.5	0.457342	1.70583e-07	0.00206781
ENSG00000204859.7	ZBTB48	0.457152	1.72865e-07	0.00209529
ENSG00000259417.2	RP11-2E17.1	0.456471	1.81248e-07	0.00219648
ENSG00000117479.8	SLC19A2	0.45645	1.81513e-07	0.00219939
ENSG00000187954.8	CYHR1	0.456387	1.8231e-07	0.0022085
ENSG00000161533.7	ACOX1	0.456316	1.83218e-07	0.00221913
ENSG00000165879.7	FRAT1	0.456118	1.85753e-07	0.00224929
ENSG00000163701.14	IL17RE	0.456011	1.87135e-07	0.00226583
ENSG00000261065.1	RP11-74C13.4	0.455939	1.88066e-07	0.00227691
ENSG00000135917.9	SLC19A3	0.455842	1.8934e-07	0.00229215
ENSG00000127452.4	FBXL12	0.455806	1.8981e-07	0.00229765
ENSG00000272356.1	RP5-1112D6.8	0.455751	1.90541e-07	0.00230631
ENSG00000076258.5	FMO4	0.45525	1.97266e-07	0.00238692
ENSG00000140691.12	ARMC5	0.455163	1.98458e-07	0.00240114
ENSG00000044459.10	CNTLN	0.4551	1.99329e-07	0.00241148
ENSG00000065883.10	CDK13	0.454623	2.06014e-07	0.00249153
ENSG00000272777.1	RP11-571L19.8	0.454571	2.06752e-07	0.00250025
ENSG00000261572.1	RP11-384L8.1	0.454542	2.07173e-07	0.00250513
ENSG00000244067.1	GSTA2	0.454201	2.12107e-07	0.00256438
ENSG00000235237.1	RP1-151B14.6	0.454051	2.14307e-07	0.00259076
ENSG00000132840.5	BHMT2	0.45374	2.18955e-07	0.00264673
ENSG00000179774.7	ATOH7	0.453688	2.19735e-07	0.00265594
ENSG00000152760.5	TCTEX1D1	0.453053	2.29549e-07	0.00277318
ENSG00000106400.7	ZNHIT1	0.45302	2.30072e-07	0.00277926
ENSG00000160094.10	ZNF362	0.452901	2.31961e-07	0.00280186
ENSG00000158321.11	AUTS2	0.452899	2.31989e-07	0.00280197
ENSG00000135093.8	USP30	0.452667	2.35726e-07	0.00284686
ENSG00000009765.10	IYD	0.452584	2.37074e-07	0.00286243
ENSG00000169432.10	SCN9A	0.452276	2.42138e-07	0.00292285
ENSG00000272752.1	STAG3L5P-PVRIG2P-PILRB	0.451376	2.57522e-07	0.00310674
ENSG00000124003.9	MOGAT1	0.451263	2.59519e-07	0.00313058
ENSG00000171130.13	ATP6V0E2	0.451254	2.59683e-07	0.0031323
ENSG00000247903.1	RP11-421F16.3	0.451253	2.59703e-07	0.0031323
ENSG00000171759.4	PAH	0.450912	2.65818e-07	0.0032055
ENSG00000272555.1	RP11-459I19.1	0.450905	2.65955e-07	0.00320689
ENSG00000224512.2	AC021593.1	0.450829	2.67324e-07	0.00322285
ENSG00000138115.9	CYP2C8	0.450829	2.6733e-07	0.00322285
ENSG00000258604.1	AL161668.5	0.450793	2.67984e-07	0.00323028
ENSG00000187824.4	TMEM220	0.450467	2.7401e-07	0.00330237
ENSG00000168395.10	ING5	0.450322	2.76745e-07	0.00333477
ENSG00000198919.8	DZIP3	0.450302	2.77114e-07	0.00333894
ENSG00000198821.6	CD247	0.450229	2.78488e-07	0.00335522
ENSG00000105676.9	ARMC6	0.450219	2.78687e-07	0.00335734
ENSG00000121577.9	POPDC2	0.450068	2.81577e-07	0.00339159
ENSG00000213830.3	CFL1P5	0.450022	2.82457e-07	0.00340164
ENSG00000145545.7	SRD5A1	0.449716	2.88398e-07	0.0034726
ENSG00000115042.5	FAHD2A	0.449645	2.8979e-07	0.00348908
ENSG00000108773.6	KAT2A	0.44913	3.00109e-07	0.00361211
ENSG00000137880.4	GCHFR	0.448977	3.03242e-07	0.00364922
ENSG00000259684.1	RP11-120K9.2	0.448928	3.04261e-07	0.00366118
ENSG00000229299.2	RP4-583P15.10	0.448737	3.08213e-07	0.00370811
ENSG00000051009.6	FAM160A2	0.448726	3.08446e-07	0.0037106
ENSG00000171703.12	TCEA2	0.448637	3.10321e-07	0.00373254
ENSG00000146233.3	CYP39A1	0.448629	3.10479e-07	0.00373413
ENSG00000089847.8	ANKRD24	0.448579	3.11534e-07	0.0037462
ENSG00000262468.1	RP11-95P2.1	0.44852	3.12792e-07	0.00376101
ENSG00000234584.1	AC019186.1	0.448452	3.14237e-07	0.00377776
ENSG00000121691.4	CAT	0.448319	3.17076e-07	0.00381126
ENSG00000242220.2	TCP10L	0.448161	3.20495e-07	0.00385171
ENSG00000117625.9	RCOR3	0.448144	3.2085e-07	0.00385565
ENSG00000106261.12	ZKSCAN1	0.447888	3.26453e-07	0.00392266
ENSG00000143850.8	PLEKHA6	0.447824	3.27881e-07	0.00393916
ENSG00000175147.7	TMEM51-AS1	0.447806	3.2828e-07	0.00394362
ENSG00000108924.9	HLF	0.447441	3.36461e-07	0.00404056
ENSG00000115425.9	PECR	0.447285	3.40035e-07	0.00408314
ENSG00000272143.1	FGF14-AS2	0.44728	3.40144e-07	0.00408411
ENSG00000249242.3	TMEM150C	0.447158	3.4297e-07	0.00411735
ENSG00000168661.10	ZNF30	0.447122	3.43806e-07	0.00412704
ENSG00000152117.13	AC093838.4	0.446976	3.47198e-07	0.00416707
ENSG00000184154.8	LRTOMT	0.446716	3.53323e-07	0.00423952
ENSG00000198040.6	ZNF84	0.446714	3.53393e-07	0.00424001
ENSG00000129596.4	CDO1	0.446522	3.5799e-07	0.00429445
ENSG00000247033.1	RP11-252E2.1	0.446502	3.58469e-07	0.00429983
ENSG00000136153.15	LMO7	0.446315	3.63006e-07	0.00435353
ENSG00000176894.5	PXMP2	0.446288	3.63673e-07	0.00436117
ENSG00000261556.4	RP11-296I10.6	0.446267	3.64169e-07	0.00436674
ENSG00000167216.12	KATNAL2	0.446103	3.68225e-07	0.00441502
ENSG00000163581.9	SLC2A2	0.44598	3.71272e-07	0.00445119
ENSG00000215375.2	MYL5	0.445586	3.81238e-07	0.00456913
ENSG00000086015.16	MAST2	0.445534	3.82553e-07	0.00458451
ENSG00000156463.13	SH3RF2	0.445449	3.84743e-07	0.00460999
ENSG00000129151.4	BBOX1	0.445434	3.85149e-07	0.00461447
ENSG00000198265.7	HELZ	0.445383	3.86465e-07	0.00462985
ENSG00000172955.13	ADH6	0.445261	3.89625e-07	0.00466732
ENSG00000162852.9	CNST	0.445176	3.91851e-07	0.00469359
ENSG00000131503.16	ANKHD1	0.445135	3.92946e-07	0.00470593
ENSG00000218510.3	LINC00339	0.445114	3.935e-07	0.00471216
ENSG00000107186.12	MPDZ	0.445102	3.93816e-07	0.00471556
ENSG00000122971.4	ACADS	0.444933	3.98305e-07	0.00476891
ENSG00000122481.12	RWDD3	0.444879	3.99728e-07	0.00478514
ENSG00000259939.1	RP11-77H9.5	0.444825	4.01199e-07	0.00480235
ENSG00000119927.9	GPAM	0.444701	4.04542e-07	0.00484156
ENSG00000261372.1	RP11-529H20.6	0.444591	4.07521e-07	0.0048764
ENSG00000172794.15	RAB37	0.444457	4.11191e-07	0.0049199
ENSG00000131089.9	ARHGEF9	0.444328	4.14755e-07	0.00496172
ENSG00000132600.12	PRMT7	0.444193	4.18509e-07	0.00500579
ENSG00000259802.1	CTD-2256P15.2	0.444026	4.232e-07	0.00506148
ENSG00000243888.1	RP11-548B3.3	0.443803	4.2955e-07	0.00513613
ENSG00000107672.10	NSMCE4A	0.443773	4.30422e-07	0.00514613
ENSG00000165874.8	FAM35BP	0.443737	4.31462e-07	0.00515813
ENSG00000186187.7	ZNRF1	0.4437	4.32513e-07	0.00517027
ENSG00000074935.9	TUBE1	0.44317	4.48085e-07	0.00535461
ENSG00000255498.1	RP11-618K13.2	0.443022	4.52517e-07	0.00540668
ENSG00000133027.13	PEMT	0.442959	4.54431e-07	0.00542908
ENSG00000185813.6	PCYT2	0.442652	4.63795e-07	0.00553956
ENSG00000225470.2	JPX	0.442639	4.64203e-07	0.00554397
ENSG00000272091.1	RP4-758J24.5	0.442078	4.81838e-07	0.00575266
ENSG00000232442.1	CTD-3184A7.4	0.441824	4.9003e-07	0.00584998
ENSG00000145029.7	NICN1	0.441183	5.11262e-07	0.00609986
ENSG00000145826.4	LECT2	0.441056	5.15591e-07	0.00615049
ENSG00000107282.5	APBA1	0.440969	5.18562e-07	0.00618541
ENSG00000213066.7	FGFR1OP	0.440895	5.21126e-07	0.00621495
ENSG00000005844.13	ITGAL	0.440824	5.23575e-07	0.00624311
ENSG00000255974.2	CYP2A6	0.440772	5.25354e-07	0.00626327
ENSG00000101096.15	NFATC2	0.440623	5.30559e-07	0.00632373
ENSG00000149187.13	CELF1	0.440497	5.34995e-07	0.00637607
ENSG00000033030.9	ZCCHC8	0.440348	5.40283e-07	0.00643693
ENSG00000082438.11	COBLL1	0.440329	5.40978e-07	0.00644467
ENSG00000184465.11	WDR27	0.440325	5.41124e-07	0.00644587
ENSG00000109956.8	B3GAT1	0.440003	5.52741e-07	0.00658148
ENSG00000115875.14	SRSF7	0.440002	5.52779e-07	0.00658148
ENSG00000249948.2	GBA3	0.439861	5.57929e-07	0.00664158
ENSG00000083223.13	ZCCHC6	0.439772	5.61203e-07	0.00667944
ENSG00000169762.12	TAPT1	0.439702	5.63813e-07	0.00670937
ENSG00000175600.11	C7orf10	0.439406	5.74886e-07	0.00683999
ENSG00000108264.12	TADA2A	0.439386	5.7566e-07	0.00684862
ENSG00000143303.7	RRNAD1	0.439283	5.79579e-07	0.00689467
ENSG00000126231.9	PROZ	0.439243	5.81083e-07	0.0069114
ENSG00000173848.14	NET1	0.439223	5.81883e-07	0.00692033
ENSG00000124713.5	GNMT	0.439166	5.84052e-07	0.00694554
ENSG00000267724.1	RP11-49K24.8	0.439085	5.87184e-07	0.00698221
ENSG00000166840.9	GLYATL1	0.439022	5.89608e-07	0.00701044
ENSG00000162910.14	MRPL55	0.438935	5.92982e-07	0.00704937
ENSG00000123453.12	SARDH	0.438913	5.93844e-07	0.00705902
ENSG00000117640.13	MTFR1L	0.438729	6.01074e-07	0.00714316
ENSG00000224956.5	RP11-206L10.1	0.438672	6.03328e-07	0.00716935
ENSG00000172992.7	DCAKD	0.438596	6.06334e-07	0.00720446
ENSG00000146039.6	SLC17A4	0.4385	6.10187e-07	0.00724963
ENSG00000247982.2	LINC00926	0.438467	6.11485e-07	0.00726444
ENSG00000127884.4	ECHS1	0.438366	6.15553e-07	0.00731092
ENSG00000255050.1	RP11-661A12.9	0.438358	6.15882e-07	0.00731422
ENSG00000269486.1	CTC-360G5.9	0.438262	6.19761e-07	0.00735904
ENSG00000233377.1	MTND4P20	0.438208	6.21967e-07	0.00738399
ENSG00000214855.5	APOC1P1	0.438112	6.25898e-07	0.00743003
ENSG00000272478.1	RP1-317E23.7	0.437864	6.36134e-07	0.007549
ENSG00000268565.1	AC005339.2	0.437762	6.4041e-07	0.00759911
ENSG00000135407.6	AVIL	0.437624	6.46237e-07	0.0076676
ENSG00000261474.1	RP11-452L6.1	0.437566	6.48694e-07	0.00769545
ENSG00000272170.1	RP11-387M24.5	0.437346	6.58077e-07	0.00780479
ENSG00000186106.7	ANKRD46	0.437284	6.60759e-07	0.00783594
ENSG00000086205.12	FOLH1	0.437199	6.64451e-07	0.0078784
ENSG00000175087.5	PDIK1L	0.437146	6.66725e-07	0.00790403
ENSG00000159208.11	C1orf51	0.436947	6.75471e-07	0.00800635
ENSG00000100197.16	CYP2D6	0.436842	6.80122e-07	0.00805944
ENSG00000260552.1	RP11-49I11.1	0.436812	6.81453e-07	0.00807454
ENSG00000150656.10	CNDP1	0.436728	6.85179e-07	0.00811732
ENSG00000236156.2	CHCHD4P3	0.436597	6.91092e-07	0.0081846
ENSG00000144504.11	ANKMY1	0.436424	6.98929e-07	0.00827532
ENSG00000161981.6	SNRNP25	0.43639	7.00484e-07	0.00829233
ENSG00000140961.8	OSGIN1	0.436261	7.06384e-07	0.00836146
ENSG00000132424.10	PNISR	0.436107	7.13484e-07	0.00844479
ENSG00000273488.1	RP11-114I8.4	0.435971	7.19846e-07	0.00851937
ENSG00000139835.9	GRTP1	0.435968	7.1997e-07	0.00852013
ENSG00000235954.2	TTC28-AS1	0.435965	7.20118e-07	0.00852116
ENSG00000168303.6	MPLKIP	0.435672	7.34003e-07	0.00868326
ENSG00000242600.2	MBL1P	0.43567	7.34086e-07	0.0086835
ENSG00000105707.9	HPN	0.435612	7.36858e-07	0.00871555
ENSG00000248821.1	AC009238.6	0.435435	7.45396e-07	0.00881357
ENSG00000078401.6	EDN1	0.435378	7.48134e-07	0.00884519
ENSG00000110031.8	LPXN	0.434865	7.73473e-07	0.0091409
ENSG00000246859.2	STARD4-AS1	0.434824	7.75563e-07	0.00916406
ENSG00000261355.1	RP11-698N11.4	0.434799	7.76811e-07	0.00917802
ENSG00000106133.13	NSUN5P2	0.434515	7.9124e-07	0.00934692
ENSG00000230461.4	PROX1-AS1	0.434507	7.91646e-07	0.00935092
ENSG00000145777.10	TSLP	0.434279	8.03423e-07	0.00948682
ENSG00000121653.7	MAPK8IP1	0.434278	8.03485e-07	0.00948682
ENSG00000211454.9	AKR7L	0.434119	8.1182e-07	0.00958435
ENSG00000189403.10	HMGB1	0.433959	8.20269e-07	0.00968327
ENSG00000215256.3	DHRS4-AS1	0.433928	8.21877e-07	0.00970143
ENSG00000174788.5	PCP2	0.433831	8.27085e-07	0.00976125
ENSG00000205981.2	DNAJC19	0.433709	8.33597e-07	0.00983561
ENSG00000108771.8	DHX58	0.433678	8.35278e-07	0.00985461
ENSG00000104823.4	ECH1	0.433675	8.3543e-07	0.00985557
ENSG00000165102.10	HGSNAT	0.433574	8.4093e-07	0.00991877

## Sheet: Negatively correlated to CHRNA4
ENSEMBL_ID	Gene_Symbol	Correlation coefficient	p-value	adjusted p-value
ENSG00000108582.7	CPD	-0.573164	9.61639e-12	1.23455e-07
ENSG00000269378.1	ITGB1P1	-0.564228	2.35065e-11	3.01448e-07
ENSG00000085063.10	CD59	-0.563609	2.49823e-11	3.20248e-07
ENSG00000148346.7	LCN2	-0.561071	3.20311e-11	4.10446e-07
ENSG00000126581.8	BECN1	-0.556436	5.01577e-11	6.4242e-07
ENSG00000131236.12	CAP1	-0.554772	5.88186e-11	7.53231e-07
ENSG00000128692.7	EIF2S2P4	-0.55471	5.91717e-11	7.57693e-07
ENSG00000044115.16	CTNNA1	-0.553555	6.60538e-11	8.45687e-07
ENSG00000102007.6	PLP2	-0.548769	1.03751e-10	1.32677e-06
ENSG00000134333.9	LDHA	-0.547509	1.16712e-10	1.49216e-06
ENSG00000185275.6	CD24P4	-0.546292	1.30697e-10	1.67031e-06
ENSG00000218283.2	MORF4L1P1	-0.542069	1.92912e-10	2.4629e-06
ENSG00000197324.4	LRP10	-0.54057	2.21214e-10	2.82357e-06
ENSG00000150403.13	TMCO3	-0.540429	2.24085e-10	2.85999e-06
ENSG00000102144.9	PGK1	-0.537903	2.81767e-10	3.5945e-06
ENSG00000074800.9	ENO1	-0.537695	2.87104e-10	3.66202e-06
ENSG00000146535.9	GNA12	-0.536647	3.15558e-10	4.02399e-06
ENSG00000172757.8	CFL1	-0.535069	3.63537e-10	4.634e-06
ENSG00000163399.11	ATP1A1	-0.533968	4.011e-10	5.11082e-06
ENSG00000168615.7	ADAM9	-0.533342	4.24091e-10	5.40292e-06
ENSG00000176871.4	WSB2	-0.532839	4.43497e-10	5.6497e-06
ENSG00000171155.7	C1GALT1C1	-0.532315	4.64636e-10	5.91807e-06
ENSG00000135677.6	GNS	-0.531975	4.78848e-10	6.09765e-06
ENSG00000100220.7	RTCB	-0.530471	5.46877e-10	6.95956e-06
ENSG00000175203.11	DCTN2	-0.529585	5.91238e-10	7.52054e-06
ENSG00000150093.14	ITGB1	-0.529028	6.20889e-10	7.89646e-06
ENSG00000253676.1	TAGLN2P1	-0.528511	6.49665e-10	8.25984e-06
ENSG00000152465.13	NMT2	-0.527177	7.3e-10	9.27757e-06
ENSG00000160691.14	SHC1	-0.526366	7.83459e-10	9.95306e-06
ENSG00000102265.7	TIMP1	-0.525012	8.81128e-10	1.11912e-05
ENSG00000104341.12	LAPTM4B	-0.522985	1.04962e-09	1.33228e-05
ENSG00000100196.6	KDELR3	-0.521425	1.19998e-09	1.52241e-05
ENSG00000001036.9	FUCA2	-0.519285	1.44029e-09	1.82585e-05
ENSG00000021355.8	SERPINB1	-0.518904	1.48773e-09	1.8857e-05
ENSG00000004961.10	HCCS	-0.518593	1.52745e-09	1.93589e-05
ENSG00000136770.6	DNAJC1	-0.518311	1.56444e-09	1.98246e-05
ENSG00000125977.6	EIF2S2	-0.517368	1.6943e-09	2.14617e-05
ENSG00000132357.9	CARD6	-0.516996	1.74837e-09	2.21396e-05
ENSG00000134247.9	PTGFRN	-0.516898	1.7629e-09	2.23218e-05
ENSG00000111412.4	C12orf49	-0.516571	1.81228e-09	2.29453e-05
ENSG00000249207.1	RP11-360F5.1	-0.516187	1.87182e-09	2.36953e-05
ENSG00000135052.12	GOLM1	-0.515072	2.05559e-09	2.60093e-05
ENSG00000235174.1	RPL39P3	-0.514445	2.16637e-09	2.74067e-05
ENSG00000178146.9	RP1-232L22__B.1	-0.51357	2.3308e-09	2.94776e-05
ENSG00000083857.9	FAT1	-0.511638	2.73704e-09	3.45825e-05
ENSG00000231991.3	ANXA2P2	-0.511116	2.85816e-09	3.61015e-05
ENSG00000213977.3	TAX1BP3	-0.510707	2.95655e-09	3.73383e-05
ENSG00000229932.2	YWHAZP3	-0.510383	3.0367e-09	3.83383e-05
ENSG00000164111.10	ANXA5	-0.509991	3.13667e-09	3.95753e-05
ENSG00000154813.5	DPH3	-0.508528	3.53801e-09	4.46107e-05
ENSG00000229036.3	RP1-20N2.6	-0.506715	4.10402e-09	5.1686e-05
ENSG00000135404.7	CD63	-0.505453	4.54837e-09	5.72548e-05
ENSG00000118785.9	SPP1	-0.505271	4.61615e-09	5.80943e-05
ENSG00000065978.13	YBX1	-0.505006	4.71653e-09	5.93528e-05
ENSG00000105220.10	GPI	-0.504892	4.76039e-09	5.98953e-05
ENSG00000224861.1	YBX1P1	-0.504149	5.05594e-09	6.35987e-05
ENSG00000155115.6	GTF3C6	-0.503312	5.40968e-09	6.80104e-05
ENSG00000129988.5	LBP	-0.503277	5.42489e-09	6.81962e-05
ENSG00000237350.1	CDC42P6	-0.502445	5.80131e-09	7.29225e-05
ENSG00000161921.10	CXCL16	-0.501981	6.02227e-09	7.56758e-05
ENSG00000264772.2	SNORA67	-0.501444	6.28749e-09	7.89772e-05
ENSG00000172974.10	AC007318.5	-0.501223	6.40014e-09	8.03858e-05
ENSG00000204394.8	VARS	-0.499758	7.19601e-09	9.03099e-05
ENSG00000184216.7	IRAK1	-0.499652	7.25697e-09	9.10605e-05
ENSG00000054277.8	OPN3	-0.499467	7.36513e-09	9.24029e-05
ENSG00000130429.8	ARPC1B	-0.499288	7.47101e-09	9.37238e-05
ENSG00000070540.8	WIPI1	-0.4982	8.14596e-09	0.000102126
ENSG00000144118.9	RALB	-0.496001	9.69506e-09	0.000121479
ENSG00000113648.12	H2AFY	-0.495819	9.83509e-09	0.000123194
ENSG00000148459.11	PDSS1	-0.495641	9.97376e-09	0.000124921
ENSG00000249353.2	NPM1P27	-0.495417	1.01509e-08	0.00012712
ENSG00000216285.4	RP11-490H24.5	-0.494502	1.09082e-08	0.000136527
ENSG00000171471.5	MAP1LC3B2	-0.494185	1.11829e-08	0.000139942
ENSG00000163466.11	ARPC2	-0.494025	1.13236e-08	0.000141693
ENSG00000134153.5	EMC7	-0.493713	1.16038e-08	0.000145152
ENSG00000183726.6	TMEM50A	-0.493473	1.1824e-08	0.000147895
ENSG00000073969.14	NSF	-0.493278	1.20061e-08	0.00015016
ENSG00000258427.3	RBM8B	-0.493163	1.21139e-08	0.000151497
ENSG00000106105.9	GARS	-0.492886	1.23791e-08	0.000154788
ENSG00000254598.2	CSNK2A3	-0.492307	1.29514e-08	0.00016188
ENSG00000166033.7	HTRA1	-0.490925	1.442e-08	0.000180062
ENSG00000104763.13	ASAH1	-0.490731	1.46389e-08	0.000182766
ENSG00000101608.8	MYL12A	-0.490289	1.5149e-08	0.000189045
ENSG00000140157.10	NIPA2	-0.490259	1.51837e-08	0.000189462
ENSG00000105355.4	PLIN3	-0.489963	1.55355e-08	0.000193805
ENSG00000159128.10	IFNGR2	-0.489524	1.60721e-08	0.000200468
ENSG00000158710.10	TAGLN2	-0.489474	1.61345e-08	0.000201229
ENSG00000129226.9	CD68	-0.48943	1.61896e-08	0.0002019
ENSG00000097033.10	SH3GLB1	-0.489417	1.62051e-08	0.000202077
ENSG00000136840.14	ST6GALNAC4	-0.489295	1.63585e-08	0.000203974
ENSG00000256034.1	RP11-707G14.1	-0.489173	1.65137e-08	0.000205893
ENSG00000158234.8	FAIM	-0.4891	1.66065e-08	0.000207034
ENSG00000249565.2	SERBP1P5	-0.488877	1.68956e-08	0.000210603
ENSG00000112305.10	SMAP1	-0.488783	1.70173e-08	0.000212103
ENSG00000229780.1	UBE2Q1-AS1	-0.488676	1.71581e-08	0.000213824
ENSG00000073008.10	PVR	-0.488388	1.75432e-08	0.000218588
ENSG00000132842.9	AP3B1	-0.488208	1.77882e-08	0.000221605
ENSG00000198301.7	SDAD1	-0.487916	1.81923e-08	0.000226585
ENSG00000169188.4	APEX2	-0.486683	1.99965e-08	0.000248856
ENSG00000147065.12	MSN	-0.486642	2.00591e-08	0.000249615
ENSG00000108829.9	LRRC59	-0.486296	2.05971e-08	0.000256227
ENSG00000197965.7	MPZL1	-0.48616	2.08123e-08	0.000258863
ENSG00000166411.9	IDH3A	-0.485758	2.14607e-08	0.000266907
ENSG00000078369.13	GNB1	-0.485741	2.1489e-08	0.000267237
ENSG00000203865.5	ATP1A1OS	-0.485524	2.18477e-08	0.000271611
ENSG00000138430.11	OLA1	-0.484161	2.42346e-08	0.000301091
ENSG00000027697.8	IFNGR1	-0.483405	2.56643e-08	0.000318699
ENSG00000224985.1	RP11-297K8.2	-0.482723	2.70234e-08	0.000335468
ENSG00000235027.1	AC068580.6	-0.482518	2.74455e-08	0.000340681
ENSG00000096063.10	SRPK1	-0.482108	2.83085e-08	0.000351337
ENSG00000271984.1	RP3-337O18.9	-0.481928	2.86955e-08	0.000356082
ENSG00000254087.3	LYN	-0.481803	2.89659e-08	0.000359409
ENSG00000113732.4	ATP6V0E1	-0.481616	2.93777e-08	0.000364489
ENSG00000101421.3	CHMP4B	-0.48158	2.94584e-08	0.00036546
ENSG00000118705.12	RPN2	-0.481559	2.95039e-08	0.000365996
ENSG00000115233.7	PSMD14	-0.481208	3.02935e-08	0.0003757
ENSG00000118680.8	MYL12B	-0.481165	3.03919e-08	0.00037686
ENSG00000067560.6	RHOA	-0.480824	3.11799e-08	0.000386568
ENSG00000138028.10	CGREF1	-0.480814	3.12047e-08	0.000386845
ENSG00000254986.3	DPP3	-0.480375	3.22507e-08	0.000399748
ENSG00000151176.3	PLBD2	-0.480164	3.27643e-08	0.000406048
ENSG00000131467.6	PSME3	-0.479996	3.31803e-08	0.000411104
ENSG00000213719.4	CLIC1	-0.479631	3.4099e-08	0.000422384
ENSG00000113407.9	TARS	-0.478911	3.59852e-08	0.000445569
ENSG00000106052.9	TAX1BP1	-0.478437	3.72788e-08	0.0004614
ENSG00000173692.8	PSMD1	-0.478388	3.74151e-08	0.000463012
ENSG00000106554.7	CHCHD3	-0.478279	3.77198e-08	0.000466745
ENSG00000181789.10	COPG1	-0.478268	3.77512e-08	0.000467096
ENSG00000165675.12	ENOX2	-0.478187	3.79804e-08	0.000469817
ENSG00000174028.6	FAM3C2	-0.478181	3.79981e-08	0.000469999
ENSG00000119718.6	EIF2B2	-0.477803	3.90807e-08	0.000483232
ENSG00000239264.4	TXNDC5	-0.477694	3.93986e-08	0.000487084
ENSG00000131100.8	ATP6V1E1	-0.477647	3.95369e-08	0.000488715
ENSG00000178082.5	TWF1P1	-0.477418	4.02161e-08	0.000496991
ENSG00000103512.10	NOMO1	-0.477404	4.02584e-08	0.000497473
ENSG00000065427.10	KARS	-0.476891	4.18212e-08	0.000516534
ENSG00000135624.11	CCT7	-0.476443	4.32337e-08	0.000533936
ENSG00000211445.7	GPX3	-0.476228	4.39289e-08	0.00054239
ENSG00000197905.4	TEAD4	-0.476206	4.39996e-08	0.000543219
ENSG00000213341.6	CHUK	-0.476196	4.40308e-08	0.00054356
ENSG00000108774.10	RAB5C	-0.476068	4.4451e-08	0.000548614
ENSG00000179913.6	B3GNT3	-0.47571	4.56435e-08	0.000563012
ENSG00000163512.9	AZI2	-0.4756	4.60141e-08	0.000567491
ENSG00000135316.13	SYNCRIP	-0.475518	4.62937e-08	0.000570847
ENSG00000115590.9	IL1R2	-0.475011	4.80616e-08	0.000592504
ENSG00000171051.4	FPR1	-0.474974	4.81917e-08	0.000594059
ENSG00000064601.12	CTSA	-0.47497	4.82065e-08	0.000594194
ENSG00000134851.8	TMEM165	-0.474897	4.84672e-08	0.000597358
ENSG00000051382.4	PIK3CB	-0.474311	5.06029e-08	0.00062363
ENSG00000022277.8	RTFDC1	-0.474119	5.13211e-08	0.000632378
ENSG00000150768.11	DLAT	-0.47411	5.13583e-08	0.000632786
ENSG00000013275.3	PSMC4	-0.473406	5.40798e-08	0.000666047
ENSG00000179010.10	MRFAP1	-0.473395	5.41264e-08	0.000666567
ENSG00000111261.9	MANSC1	-0.4733	5.45047e-08	0.000671171
ENSG00000162511.7	LAPTM5	-0.47291	5.60847e-08	0.000690459
ENSG00000273345.1	CTD-2410N18.4	-0.472901	5.61201e-08	0.000690838
ENSG00000148175.8	STOM	-0.472881	5.62021e-08	0.000691792
ENSG00000189159.11	HN1	-0.472463	5.7949e-08	0.00071312
ENSG00000004700.11	RECQL	-0.472452	5.7997e-08	0.000713653
ENSG00000226415.1	TPI1P1	-0.472076	5.96115e-08	0.0007334
ENSG00000123353.5	ORMDL2	-0.47193	6.02514e-08	0.000741093
ENSG00000138363.10	ATIC	-0.471749	6.10503e-08	0.000750796
ENSG00000198406.6	BZW1P2	-0.471567	6.18703e-08	0.000760572
ENSG00000108788.7	MLX	-0.471521	6.20779e-08	0.000763062
ENSG00000180596.7	HIST1H2BC	-0.471477	6.22738e-08	0.000765345
ENSG00000255351.1	RP11-567I13.1	-0.471457	6.23652e-08	0.000766406
ENSG00000164163.6	ABCE1	-0.471333	6.29306e-08	0.000773229
ENSG00000119812.14	FAM98A	-0.471178	6.3648e-08	0.000781979
ENSG00000253102.1	RP1-117B12.4	-0.471119	6.3923e-08	0.00078523
ENSG00000143549.15	TPM3	-0.470601	6.63763e-08	0.000815167
ENSG00000156642.12	NPTN	-0.470268	6.80038e-08	0.000835087
ENSG00000067225.13	PKM	-0.469694	7.08956e-08	0.000870173
ENSG00000155659.10	VSIG4	-0.469629	7.12305e-08	0.000874212
ENSG00000143155.8	TIPRL	-0.469204	7.34568e-08	0.000901021
ENSG00000108883.8	EFTUD2	-0.469198	7.34865e-08	0.000901312
ENSG00000133131.10	MORC4	-0.469154	7.37252e-08	0.000904166
ENSG00000150753.7	CCT5	-0.46915	7.37447e-08	0.000904332
ENSG00000155465.14	SLC7A7	-0.469111	7.39502e-08	0.000906777
ENSG00000132341.7	RAN	-0.468844	7.53943e-08	0.000924259
ENSG00000111371.11	SLC38A1	-0.468833	7.54557e-08	0.000924936
ENSG00000108588.9	CCDC47	-0.467765	8.15002e-08	0.000998377
ENSG00000049860.9	HEXB	-0.467556	8.27387e-08	0.00101322
ENSG00000113558.14	SKP1	-0.467531	8.28866e-08	0.00101486
ENSG00000077380.11	DYNC1I2	-0.467354	8.39496e-08	0.0010278
ENSG00000197702.7	PARVA	-0.467298	8.42905e-08	0.00103188
ENSG00000271303.1	SRXN1	-0.467016	8.60144e-08	0.00105282
ENSG00000162377.4	SELRC1	-0.46696	8.63618e-08	0.0010569
ENSG00000073905.8	VDAC1P1	-0.466874	8.68993e-08	0.0010633
ENSG00000128595.12	CALU	-0.466431	8.97078e-08	0.00109731
ENSG00000105887.10	MTPN	-0.466303	9.05298e-08	0.00110727
ENSG00000234478.1	RP11-275I14.4	-0.466151	9.1527e-08	0.00111928
ENSG00000138069.12	RAB1A	-0.465754	9.41639e-08	0.00115134
ENSG00000079785.10	DDX1	-0.465704	9.45014e-08	0.00115528
ENSG00000134308.9	YWHAQ	-0.465672	9.47176e-08	0.00115783
ENSG00000007202.10	KIAA0100	-0.465463	9.61459e-08	0.0011749
ENSG00000099341.7	PSMD8	-0.465248	9.76323e-08	0.00119277
ENSG00000197157.6	SND1	-0.465128	9.84732e-08	0.00120285
ENSG00000100139.9	MICALL1	-0.464805	1.00775e-07	0.00123066
ENSG00000033011.7	ALG1	-0.464703	1.01508e-07	0.00123941
ENSG00000174780.11	SRP72	-0.464144	1.05639e-07	0.00128932
ENSG00000143222.7	UFC1	-0.463691	1.09096e-07	0.00133097
ENSG00000229944.2	AC004797.1	-0.463669	1.09272e-07	0.00133301
ENSG00000135269.13	TES	-0.463296	1.12205e-07	0.00136856
ENSG00000122218.10	COPA	-0.463135	1.13493e-07	0.00138404
ENSG00000175166.12	PSMD2	-0.463036	1.14293e-07	0.00139369
ENSG00000109790.12	KLHL5	-0.462875	1.15607e-07	0.00140959
ENSG00000238221.1	RP11-69L16.4	-0.462815	1.16106e-07	0.00141556
ENSG00000038002.4	AGA	-0.462328	1.2018e-07	0.00146499
ENSG00000165637.9	VDAC2	-0.4622	1.21272e-07	0.00147806
ENSG00000182718.12	ANXA2	-0.462064	1.22443e-07	0.00149209
ENSG00000264235.1	RP13-270P17.1	-0.461987	1.23111e-07	0.00149999
ENSG00000166226.8	CCT2	-0.461926	1.23649e-07	0.00150642
ENSG00000029993.10	HMGB3	-0.461889	1.23974e-07	0.00151025
ENSG00000235636.1	NUS1P1	-0.461871	1.24127e-07	0.001512
ENSG00000198959.7	TGM2	-0.461676	1.25848e-07	0.00153257
ENSG00000103226.13	NOMO3	-0.4614	1.28324e-07	0.00156248
ENSG00000173852.9	DPY19L1	-0.461395	1.28378e-07	0.00156301
ENSG00000111669.10	TPI1	-0.461358	1.2871e-07	0.00156692
ENSG00000042493.11	CAPG	-0.461349	1.28791e-07	0.00156778
ENSG00000029153.10	ARNTL2	-0.461288	1.29348e-07	0.00157429
ENSG00000087502.13	ERGIC2	-0.461205	1.30109e-07	0.00158343
ENSG00000260621.1	RP11-413H22.2	-0.46111	1.30979e-07	0.00159375
ENSG00000153113.19	CAST	-0.460734	1.34502e-07	0.00163595
ENSG00000103035.6	PSMD7	-0.460679	1.35023e-07	0.00164215
ENSG00000271774.1	RP4-678D15.1	-0.460186	1.39788e-07	0.00169954
ENSG00000012779.6	ALOX5	-0.459843	1.43202e-07	0.00174019
ENSG00000125037.8	EMC3	-0.459804	1.43589e-07	0.00174476
ENSG00000104131.8	EIF3J	-0.459534	1.46337e-07	0.00177785
ENSG00000071127.12	WDR1	-0.458787	1.54208e-07	0.00187239
ENSG00000158882.8	TOMM40L	-0.458527	1.57044e-07	0.00190636
ENSG00000142512.10	SIGLEC10	-0.458046	1.62411e-07	0.00197069
ENSG00000080815.14	PSEN1	-0.457881	1.64293e-07	0.0019932
ENSG00000180817.7	PPA1	-0.457768	1.65592e-07	0.00200863
ENSG00000259856.1	RAB43P1	-0.457748	1.65831e-07	0.00201136
ENSG00000129562.6	DAD1	-0.457707	1.66295e-07	0.00201683
ENSG00000079385.17	CEACAM1	-0.45752	1.68484e-07	0.00204279
ENSG00000204619.3	PPP1R11	-0.456978	1.74971e-07	0.00212065
ENSG00000187116.9	LILRA5	-0.456472	1.81242e-07	0.00219648
ENSG00000133048.8	CHI3L1	-0.456428	1.81786e-07	0.00220252
ENSG00000273184.1	RP11-212P7.3	-0.456406	1.82074e-07	0.00220582
ENSG00000070010.14	UFD1L	-0.456346	1.8283e-07	0.00221462
ENSG00000236603.1	RANP1	-0.456254	1.84009e-07	0.00222853
ENSG00000104522.11	TSTA3	-0.456189	1.84838e-07	0.00223839
ENSG00000165280.11	VCP	-0.455669	1.91624e-07	0.00231922
ENSG00000085662.9	AKR1B1	-0.455413	1.95055e-07	0.00236056
ENSG00000132432.9	SEC61G	-0.455389	1.95382e-07	0.00236432
ENSG00000134440.7	NARS	-0.454974	2.01069e-07	0.00243233
ENSG00000181061.9	HIGD1A	-0.454949	2.01417e-07	0.00243634
ENSG00000138448.7	ITGAV	-0.45487	2.02519e-07	0.00244947
ENSG00000167306.14	MYO5B	-0.454501	2.07752e-07	0.00251192
ENSG00000125827.4	TMX4	-0.453564	2.21626e-07	0.00267858
ENSG00000267009.2	RP11-120M18.2	-0.453447	2.23422e-07	0.00270005
ENSG00000143226.9	FCGR2A	-0.453301	2.25665e-07	0.00272694
ENSG00000112249.9	ASCC3	-0.453131	2.28319e-07	0.00275878
ENSG00000070831.11	CDC42	-0.453129	2.28365e-07	0.0027591
ENSG00000068394.9	GPKOW	-0.452615	2.36565e-07	0.00285676
ENSG00000186076.4	RP11-887P2.3	-0.452608	2.36684e-07	0.00285795
ENSG00000074219.9	TEAD2	-0.452568	2.37334e-07	0.00286533
ENSG00000259972.1	AC009120.6	-0.452335	2.41163e-07	0.00291132
ENSG00000166130.10	IKBIP	-0.45225	2.4257e-07	0.00292782
ENSG00000108010.7	GLRX3	-0.452054	2.45853e-07	0.00296719
ENSG00000188229.5	TUBB4B	-0.45181	2.49992e-07	0.0030169
ENSG00000166913.8	YWHAB	-0.451779	2.50514e-07	0.00302295
ENSG00000232024.2	LSM12P1	-0.451613	2.53387e-07	0.00305737
ENSG00000249180.1	CTC-506B8.1	-0.451427	2.56634e-07	0.00309629
ENSG00000122674.8	CCZ1	-0.451195	2.60732e-07	0.00314443
ENSG00000196419.8	XRCC6	-0.450831	2.67292e-07	0.00322275
ENSG00000165630.9	PRPF18	-0.450792	2.67999e-07	0.00323028
ENSG00000095380.10	NANS	-0.450405	2.75184e-07	0.00331625
ENSG00000101310.10	SEC23B	-0.450202	2.79017e-07	0.00336104
ENSG00000145623.8	OSMR	-0.450039	2.82132e-07	0.003398
ENSG00000139233.2	LLPH	-0.449795	2.86842e-07	0.00345415
ENSG00000003056.3	M6PR	-0.449571	2.91244e-07	0.00350629
ENSG00000164266.6	SPINK1	-0.449488	2.92893e-07	0.00352585
ENSG00000170606.9	HSPA4	-0.449438	2.93889e-07	0.00353754
ENSG00000141367.7	CLTC	-0.4491	3.0073e-07	0.00361928
ENSG00000108039.13	XPNPEP1	-0.44881	3.06699e-07	0.0036902
ENSG00000196954.8	CASP4	-0.448639	3.10268e-07	0.00373221
ENSG00000117862.7	TXNDC12	-0.448587	3.11366e-07	0.00374449
ENSG00000100554.7	ATP6V1D	-0.448518	3.12834e-07	0.00376121
ENSG00000168003.12	SLC3A2	-0.448338	3.16659e-07	0.00380656
ENSG00000134001.8	EIF2S1	-0.44821	3.19427e-07	0.00383919
ENSG00000158869.6	FCER1G	-0.447862	3.27039e-07	0.00392938
ENSG00000182240.11	BACE2	-0.447789	3.28643e-07	0.00394766
ENSG00000204386.6	NEU1	-0.44777	3.29081e-07	0.0039526
ENSG00000061656.5	SPAG4	-0.447655	3.31653e-07	0.00398315
ENSG00000088930.6	XRN2	-0.447188	3.42265e-07	0.00410923
ENSG00000126698.6	DNAJC8	-0.447031	3.45906e-07	0.00415191
ENSG00000055070.12	SZRD1	-0.446965	3.47457e-07	0.00416983
ENSG00000169021.4	UQCRFS1	-0.44683	3.5064e-07	0.00420768
ENSG00000260916.1	CCPG1	-0.446546	3.57404e-07	0.00428777
ENSG00000107581.8	EIF3A	-0.446443	3.59894e-07	0.00431657
ENSG00000033050.3	ABCF2	-0.445875	3.73906e-07	0.00448239
ENSG00000142192.16	APP	-0.445866	3.74142e-07	0.00448484
ENSG00000151348.9	EXT2	-0.445842	3.74734e-07	0.00449157
ENSG00000249936.2	RAC1P2	-0.445454	3.84619e-07	0.00460889
ENSG00000034510.4	TMSB10	-0.445144	3.92705e-07	0.00470343
ENSG00000101811.9	CSTF2	-0.444925	3.98515e-07	0.00477102
ENSG00000182541.13	LIMK2	-0.444782	4.02333e-07	0.00481552
ENSG00000116260.12	QSOX1	-0.444652	4.05848e-07	0.00485679
ENSG00000185825.11	BCAP31	-0.44445	4.11373e-07	0.00492167
ENSG00000136754.12	ABI1	-0.444203	4.18244e-07	0.00500303
ENSG00000058799.9	YIPF1	-0.443986	4.24349e-07	0.00507479
ENSG00000110696.5	C11orf58	-0.443858	4.27995e-07	0.00511796
ENSG00000265794.1	RP11-227G15.3	-0.443547	4.36969e-07	0.00522309
ENSG00000142453.7	CARM1	-0.443294	4.44381e-07	0.00531124
ENSG00000115053.11	NCL	-0.443269	4.45144e-07	0.00531991
ENSG00000163931.11	TKT	-0.443124	4.49461e-07	0.00537061
ENSG00000101443.13	WFDC2	-0.442857	4.57523e-07	0.00546557
ENSG00000229097.1	CALM2P2	-0.442654	4.63727e-07	0.00553922
ENSG00000167986.9	DDB1	-0.442586	4.65834e-07	0.00556299
ENSG00000136261.10	BZW2	-0.442272	4.75656e-07	0.00567981
ENSG00000171564.7	FGB	-0.442091	4.81424e-07	0.00574821
ENSG00000118508.4	RAB32	-0.441781	4.91412e-07	0.00586599
ENSG00000255252.3	RP1-65P5.3	-0.44167	4.95057e-07	0.00590901
ENSG00000166477.8	LEO1	-0.441597	4.97436e-07	0.0059369
ENSG00000102900.8	NUP93	-0.441591	4.97641e-07	0.00593884
ENSG00000136628.13	EPRS	-0.441358	5.05397e-07	0.0060309
ENSG00000235191.1	NUCB1-AS1	-0.441327	5.0643e-07	0.00604272
ENSG00000213639.5	PPP1CB	-0.441077	5.14879e-07	0.00614251
ENSG00000017797.7	RALBP1	-0.440929	5.19925e-07	0.00620115
ENSG00000124155.12	PIGT	-0.440882	5.21555e-07	0.00621954
ENSG00000188612.7	SUMO2	-0.440803	5.24304e-07	0.00625128
ENSG00000188660.3	LINC00319	-0.440707	5.27644e-07	0.00629005
ENSG00000149925.12	ALDOA	-0.44067	5.28906e-07	0.00630456
ENSG00000120727.8	PAIP2	-0.440448	5.36742e-07	0.00639636
ENSG00000009307.11	CSDE1	-0.440417	5.37838e-07	0.00640887
ENSG00000058668.10	ATP2B4	-0.440398	5.38507e-07	0.00641631
ENSG00000253607.1	RP11-557C18.3	-0.440258	5.43506e-07	0.0064737
ENSG00000106537.7	TSPAN13	-0.440238	5.4424e-07	0.0064819
ENSG00000110756.13	HPS5	-0.44022	5.44856e-07	0.00648869
ENSG00000137076.14	TLN1	-0.440119	5.48514e-07	0.0065317
ENSG00000144566.6	RAB5A	-0.439893	5.56742e-07	0.00662802
ENSG00000136522.9	MRPL47	-0.439774	5.61151e-07	0.00667938
ENSG00000196961.8	AP2A1	-0.439724	5.62989e-07	0.00670013
ENSG00000171865.5	RNASEH1	-0.439605	5.67401e-07	0.0067515
ENSG00000185561.8	TLCD2	-0.439255	5.80622e-07	0.0069065
ENSG00000184432.5	COPB2	-0.438959	5.92068e-07	0.0070391
ENSG00000197548.8	ATG7	-0.43888	5.95152e-07	0.00707397
ENSG00000078237.4	C12orf5	-0.438871	5.95475e-07	0.00707722
ENSG00000030582.12	GRN	-0.438446	6.12321e-07	0.00727376
ENSG00000136986.5	DERL1	-0.438371	6.1534e-07	0.00730901
ENSG00000244038.5	DDOST	-0.438332	6.16935e-07	0.0073261
ENSG00000127824.9	TUBA4A	-0.438214	6.21742e-07	0.00738195
ENSG00000176903.3	PNMA1	-0.438109	6.26026e-07	0.00743093
ENSG00000088986.6	DYNLL1	-0.437999	6.30536e-07	0.00748383
ENSG00000123416.11	TUBA1B	-0.437938	6.33086e-07	0.00751346
ENSG00000171560.10	FGA	-0.437613	6.46703e-07	0.00767248
ENSG00000164168.3	TMEM184C	-0.437536	6.4996e-07	0.00770983
ENSG00000111640.10	GAPDH	-0.437405	6.55562e-07	0.00777562
ENSG00000258646.1	RP11-950C14.3	-0.437258	6.61861e-07	0.00784835
ENSG00000100104.8	SRRD	-0.437162	6.66033e-07	0.00789649
ENSG00000172269.12	DPAGT1	-0.437061	6.70473e-07	0.00794779
ENSG00000101773.12	RBBP8	-0.436925	6.76424e-07	0.00801698
ENSG00000172780.12	RAB43	-0.43691	6.77094e-07	0.00802424
ENSG00000114850.2	SSR3	-0.436752	6.84131e-07	0.00810559
ENSG00000229644.4	NAMPTL	-0.436692	6.86817e-07	0.00813603
ENSG00000117519.11	CNN3	-0.43664	6.89154e-07	0.00816303
ENSG00000105677.7	TMEM147	-0.436636	6.89322e-07	0.00816433
ENSG00000066322.8	ELOVL1	-0.436518	6.94658e-07	0.00822613
ENSG00000085377.9	PREP	-0.436453	6.97616e-07	0.00826047
ENSG00000144029.7	MRPS5	-0.436412	6.9946e-07	0.0082809
ENSG00000171557.12	FGG	-0.435876	7.24306e-07	0.00856999
ENSG00000163956.6	LRPAP1	-0.435706	7.32371e-07	0.00866468
ENSG00000091490.6	SEL1L3	-0.435553	7.39682e-07	0.00874822
ENSG00000170854.13	MINA	-0.435533	7.4065e-07	0.00875892
ENSG00000177697.13	CD151	-0.435505	7.42012e-07	0.00877429
ENSG00000124107.5	SLPI	-0.435272	7.53324e-07	0.0089058
ENSG00000124380.6	SNRNP27	-0.435115	7.61034e-07	0.00899618
ENSG00000135047.10	CTSL	-0.435019	7.65807e-07	0.00905184
ENSG00000197249.8	SERPINA1	-0.434977	7.67903e-07	0.00907585
ENSG00000118855.14	MFSD1	-0.434857	7.73897e-07	0.00914515
ENSG00000198618.4	PPIAP22	-0.434678	7.82934e-07	0.00924958
ENSG00000163902.7	RPN1	-0.43447	7.93539e-07	0.00937249
ENSG00000066336.7	SPI1	-0.434342	8.00183e-07	0.00945016
ENSG00000153147.5	SMARCA5	-0.434294	8.02667e-07	0.0094787
ENSG00000273112.1	RP11-25K21.6	-0.433922	8.22211e-07	0.00970456
ENSG00000157500.6	APPL1	-0.433799	8.2876e-07	0.0097802
ENSG00000105063.14	PPP6R1	-0.433714	8.33313e-07	0.00983309
ENSG00000177575.8	CD163	-0.433591	8.3999e-07	0.00990852
